# Supplementary material for: 1-Formyl-β-carboline Derivatives Block Newcastle Disease Virus Proliferation through Suppressing Viral Adsorption and Entry Processes
Source: Biomolecules. 2021 Nov 12;11(11):1687. doi: 10.3390/biom11111687 (PMC8616010; doi:10.3390/biom11111687)
Supplement: Supplementary file 1 [file biomolecules-11-01687-s001.zip]

Archive with 1 entries (1 files):
- biomolecules-1416057-supplementary.pdf
